# Supplementary material for: Changes in Hemoglobin Properties in Complex with Glutathione and after Glutathionylation
Source: Int J Mol Sci. 2023 Aug 31;24(17):13557. doi: 10.3390/ijms241713557 (PMC10487563; doi:10.3390/ijms241713557)
Supplement: Supplementary file 1 [file ijms-24-13557-s001.zip]

Archive with 1 entries (1 files):
- ijms-2562746-supplementary.pdf
